# Supplementary material for: A new genus and species of bristle worm from Beibu Gulf, South China Sea (Annelida, Polychaeta, Amphinomidae)
Source: Zookeys. 2017 Oct 16;(708):1–10. doi: 10.3897/zookeys.708.12967 (PMC5674149; doi:10.3897/zookeys.708.12967)
Supplement: XML Treatment for Alleurythoe [file zookeys.708.12967-treatment1.xml]

<!DOCTYPE tp:taxon-treatment
  PUBLIC "-//TaxonX//DTD Taxonomic Treatment Publishing DTD v0 20100105//EN" "tax-treatment-NSO.dtd">
<tp:taxon-treatment xmlns:tp="http://www.plazi.org/taxpub"><tp:treatment-meta><kwd-group><label>Taxon classification</label><kwd><named-content xmlns:xlink="http://www.w3.org/1999/xlink" content-type="kingdom">Animalia</named-content></kwd><kwd><named-content xmlns:xlink="http://www.w3.org/1999/xlink" content-type="order">Amphinomida</named-content></kwd><kwd><named-content xmlns:xlink="http://www.w3.org/1999/xlink" content-type="family">Amphinomidae</named-content></kwd></kwd-group><mixed-citation publication-type="journal"><person-group><name><surname>Sun</surname><given-names>Yue</given-names></name><name><surname>Li</surname><given-names>Xinzheng</given-names></name></person-group><article-title>A new genus and species of bristle worm from Beibu Gulf, South China Sea (<tp:taxon-name><tp:taxon-name-part taxon-name-part-type="phylum">Annelida</tp:taxon-name-part></tp:taxon-name>, <tp:taxon-name><tp:taxon-name-part taxon-name-part-type="class">Polychaeta</tp:taxon-name-part></tp:taxon-name>, <tp:taxon-name><tp:taxon-name-part taxon-name-part-type="family">Amphinomidae</tp:taxon-name-part></tp:taxon-name>)</article-title><source>Zookeys</source><day>16</day><month>10</month><year>2017</year><volume>2017</volume><issue>708</issue><fpage>1</fpage><lpage>10</lpage><pub-id pub-id-type="doi">10.3897/zookeys.708.12967</pub-id></mixed-citation></tp:treatment-meta><tp:nomenclature><label>Genus</label><tp:taxon-name>
              <tp:taxon-name-part taxon-name-part-type="genus" reg="Alleurythoe">Alleurythoe</tp:taxon-name-part>
              <object-id xmlns:xlink="http://www.w3.org/1999/xlink" content-type="zoobank" xlink:type="simple">http://zoobank.org/E7B84024-A184-4D44-91AD-DE018B9B70D2</object-id>
            </tp:taxon-name><tp:taxon-status xmlns:xlink="http://www.w3.org/1999/xlink" xlink:type="simple">gen. n.</tp:taxon-status></tp:nomenclature><tp:treatment-sec sec-type="type species" id="SECID0ETHAC"><title>Type species.</title><p>
              <italic><tp:taxon-name><tp:taxon-name-part taxon-name-part-type="genus" reg="Alleurythoe">Alleurythoe</tp:taxon-name-part> <tp:taxon-name-part taxon-name-part-type="species" reg="tenuichaeta">tenuichaeta</tp:taxon-name-part></tp:taxon-name></italic> sp. n.</p></tp:treatment-sec><tp:treatment-sec sec-type="diagnosis" id="SECID0EEIAC"><title>Diagnosis.</title><p>Body elongate, quadrangular. Caruncle trilobed, attached to and confluent with posterior prostomial lobe, free from body wall, median lobe broadly sinusoidal, <!--PageBreak-->each lateral lobe with 6-7 folds, supported by a basal plate. Branchiae present from chaetiger 4, dendritically branched. Bifurcate neurochaetae capillary. Both noto- and neuropodial aciculae spinose.</p></tp:treatment-sec><tp:treatment-sec sec-type="etymology" id="SECID0EMIAC"><title>Etymology.</title><p>The generic name is a combination of the prefix <italic>allo</italic>- (meaning “other” or “alternative” in Greek) and the generic name <italic><tp:taxon-name><tp:taxon-name-part taxon-name-part-type="genus" reg="Eurythoe">Eurythoe</tp:taxon-name-part></tp:taxon-name></italic>. The new genus is assigned to the subfamily <tp:taxon-name><tp:taxon-name-part taxon-name-part-type="subfamily">Amphinominae</tp:taxon-name-part></tp:taxon-name> and most similar to <italic><tp:taxon-name><tp:taxon-name-part taxon-name-part-type="genus" reg="Eurythoe">Eurythoe</tp:taxon-name-part></tp:taxon-name></italic> in morphology. Gender: feminine.</p></tp:treatment-sec><tp:treatment-sec sec-type="remarks" id="SECID0EHJAC"><title>Remarks.</title><p>
              <italic><tp:taxon-name><tp:taxon-name-part taxon-name-part-type="genus" reg="Alleurythoe">Alleurythoe</tp:taxon-name-part></tp:taxon-name></italic> gen. n. is assigned to the subfamily <tp:taxon-name><tp:taxon-name-part taxon-name-part-type="subfamily">Amphinominae</tp:taxon-name-part></tp:taxon-name> Lamarck, 1818 because of the absence of accessory dorsal cirri, and justified as a new genus by the nature of its caruncle (Yáñez-Rivera 2011). The new genus is anatomically similar to <italic><tp:taxon-name><tp:taxon-name-part taxon-name-part-type="genus" reg="Notopygos">Notopygos</tp:taxon-name-part></tp:taxon-name></italic> Grube, 1855 and <italic><tp:taxon-name><tp:taxon-name-part taxon-name-part-type="genus" reg="Chloeia">Chloeia</tp:taxon-name-part></tp:taxon-name></italic> Lamarck, 1818 in the shape of caruncle which is trilobed and essentially supported by a basal plate. However, in contrast to <italic><tp:taxon-name><tp:taxon-name-part taxon-name-part-type="genus" reg="Alleurythoe">Alleurythoe</tp:taxon-name-part></tp:taxon-name></italic> gen. n., the caruncle in the latter two genera has an elevated median keel with several bilateral folds, and it is usually fused to the body wall on chaetigers 1-2 and free thereafter. In the new genus, median keel of caruncle is broadly sinusoidal, thickened, lacks bilateral folds, and is attached to, and confluent with the posterior prostomial lobe, and free from the body wall. In addition, <italic><tp:taxon-name><tp:taxon-name-part taxon-name-part-type="genus" reg="Alleurythoe">Alleurythoe</tp:taxon-name-part></tp:taxon-name></italic> differs from most other amphinomids in having spinous rather than hastate aciculae, bifurcate neurochaetae capillary, while other amphinomids with heftier bifurcate neurochaetae.</p><p>
              <italic><tp:taxon-name><tp:taxon-name-part taxon-name-part-type="genus" reg="Alleurythoe">Alleurythoe</tp:taxon-name-part></tp:taxon-name></italic> gen. n. is superficially similar to <italic><tp:taxon-name><tp:taxon-name-part taxon-name-part-type="genus" reg="Eurythoe">Eurythoe</tp:taxon-name-part></tp:taxon-name></italic> Kinberg, 1857 in the shape of caruncle, which in both genera consists of a flattened, pronounced median keel and folded lateral lobes; however, the caruncle of <italic><tp:taxon-name><tp:taxon-name-part taxon-name-part-type="genus" reg="Eurythoe">Eurythoe</tp:taxon-name-part></tp:taxon-name></italic> Kinberg, 1857 is fused to the body wall for most of its length, the median keel overlaps the lateral lobes, which are scalloped on each side and lack a basal plate (<xref ref-type="bibr" rid="B3">Bindra 1927</xref>; Borda 2012; <xref ref-type="bibr" rid="B7">Day 1967</xref>). Further, in the new genus, the neurochaetae are capillary (non-spurred or spurred), while the short, thick bifurcate neurochaetae, typical of <italic><tp:taxon-name><tp:taxon-name-part taxon-name-part-type="genus" reg="Eurythoe">Eurythoe</tp:taxon-name-part></tp:taxon-name></italic> Kinberg, 1857, are absent. An identification key to the genera of <tp:taxon-name><tp:taxon-name-part taxon-name-part-type="subfamily">Amphinominae</tp:taxon-name-part></tp:taxon-name> modified from Borda (2012) is provided below.</p></tp:treatment-sec><ref-list><ref id="B3"><mixed-citation xmlns:xlink="http://www.w3.org/1999/xlink" xlink:type="simple">
          <person-group><name name-style="western"><surname>Bindra</surname><given-names>SS</given-names></name></person-group> (<year>1927</year>) <article-title>Fauna of Karachi 1. A study of the genus <italic><tp:taxon-name><tp:taxon-name-part taxon-name-part-type="genus">Eurythoe</tp:taxon-name-part></tp:taxon-name></italic> (family <tp:taxon-name><tp:taxon-name-part taxon-name-part-type="family">Amphinomidae</tp:taxon-name-part></tp:taxon-name>).</article-title> <source>Memoirs of the Department of Zoology, Punjab University</source> <volume>1</volume>: <fpage>1</fpage>–<lpage>18</lpage>.</mixed-citation></ref><ref id="B7"><mixed-citation xmlns:xlink="http://www.w3.org/1999/xlink" xlink:type="simple">
          <person-group><name name-style="western"><surname>Day</surname><given-names>JH</given-names></name></person-group> (<year>1967</year>) A monograph on the <tp:taxon-name><tp:taxon-name-part taxon-name-part-type="class">Polychaeta</tp:taxon-name-part></tp:taxon-name> of Southern Africa. Part 1. <tp:taxon-name><tp:taxon-name-part taxon-name-part-type="class">Errantia</tp:taxon-name-part></tp:taxon-name>. British Museum (Natural History), London, 1–458.</mixed-citation></ref></ref-list></tp:taxon-treatment>
