# Supplementary material for: A new genus and species of bristle worm from Beibu Gulf, South China Sea (Annelida, Polychaeta, Amphinomidae)
Source: Zookeys. 2017 Oct 16;(708):1–10. doi: 10.3897/zookeys.708.12967 (PMC5674149; doi:10.3897/zookeys.708.12967)
Supplement: XML Treatment for Alleurythoe tenuichaeta [file zookeys.708.12967-treatment2.xml]

<!DOCTYPE tp:taxon-treatment
  PUBLIC "-//TaxonX//DTD Taxonomic Treatment Publishing DTD v0 20100105//EN" "tax-treatment-NSO.dtd">
<tp:taxon-treatment xmlns:tp="http://www.plazi.org/taxpub"><tp:treatment-meta><kwd-group><label>Taxon classification</label><kwd><named-content xmlns:xlink="http://www.w3.org/1999/xlink" content-type="kingdom">Animalia</named-content></kwd><kwd><named-content xmlns:xlink="http://www.w3.org/1999/xlink" content-type="order">Amphinomida</named-content></kwd><kwd><named-content xmlns:xlink="http://www.w3.org/1999/xlink" content-type="family">Amphinomidae</named-content></kwd></kwd-group><mixed-citation publication-type="journal"><person-group><name><surname>Sun</surname><given-names>Yue</given-names></name><name><surname>Li</surname><given-names>Xinzheng</given-names></name></person-group><article-title>A new genus and species of bristle worm from Beibu Gulf, South China Sea (<tp:taxon-name><tp:taxon-name-part taxon-name-part-type="phylum">Annelida</tp:taxon-name-part></tp:taxon-name>, <tp:taxon-name><tp:taxon-name-part taxon-name-part-type="class">Polychaeta</tp:taxon-name-part></tp:taxon-name>, <tp:taxon-name><tp:taxon-name-part taxon-name-part-type="family">Amphinomidae</tp:taxon-name-part></tp:taxon-name>)</article-title><source>Zookeys</source><day>16</day><month>10</month><year>2017</year><volume>2017</volume><issue>708</issue><fpage>1</fpage><lpage>10</lpage><pub-id pub-id-type="doi">10.3897/zookeys.708.12967</pub-id></mixed-citation></tp:treatment-meta><tp:nomenclature><tp:taxon-name>
              <tp:taxon-name-part taxon-name-part-type="genus" reg="Alleurythoe">Alleurythoe</tp:taxon-name-part>
              <tp:taxon-name-part taxon-name-part-type="species" reg="tenuichaeta">tenuichaeta</tp:taxon-name-part>
              <object-id xmlns:xlink="http://www.w3.org/1999/xlink" content-type="zoobank" xlink:type="simple">http://zoobank.org/6BD0D01F-5705-433A-8ABE-250DA5B6D64B</object-id>
            </tp:taxon-name><tp:taxon-status xmlns:xlink="http://www.w3.org/1999/xlink" xlink:type="simple">sp. n.</tp:taxon-status><xref ref-type="fig" rid="F1">Figs 1</xref><xref ref-type="fig" rid="F2">, 2</xref></tp:nomenclature><tp:treatment-sec sec-type="material" id="SECID0EQNAC"><title>Material examined.</title><p>Holotype, <ext-link xmlns:xlink="http://www.w3.org/1999/xlink" ext-link-type="gen" xlink:href="MBM200146" xlink:type="simple">MBM200146</ext-link>, Beibu Gulf, <named-content xmlns:xlink="http://www.w3.org/1999/xlink" content-type="dwc:verbatimCoordinates" xlink:type="simple"><named-content content-type="geo-json" specific-use="{&#34;type&#34;:&#34;Point&#34;,&#34;coordinates&#34;:[109.250000,20.250000]}" id="NCID0EZNAC" xlink:type="simple">20°15'N, 109°15'E</named-content></named-content>, 38 meters, mud, coll. Ruiping Sun, 27 August 1962. Paratype: <ext-link xmlns:xlink="http://www.w3.org/1999/xlink" ext-link-type="gen" xlink:href="MBM010006" xlink:type="simple">MBM010006</ext-link>, Beibu Gulf, <named-content xmlns:xlink="http://www.w3.org/1999/xlink" content-type="dwc:verbatimCoordinates" xlink:type="simple"><named-content content-type="geo-json" specific-use="{&#34;type&#34;:&#34;Point&#34;,&#34;coordinates&#34;:[108.500000,19.500000]}" id="NCID0EBOAC" xlink:type="simple">19°30'N, 108°30'E</named-content></named-content>, 66 meters, mud, coll. Zhengang Fan, 14 May 1960.</p></tp:treatment-sec><tp:treatment-sec sec-type="description" id="SECID0EGOAC"><title>Measurements.</title><p>Holotype incomplete, with anterior fragment and posterior fragment, without posterior end. Anterior fragment with 62 chaetigers, 71 mm long, and 10 mm maximum width, posterior fragment with 50 chaetigers, 60 mm long. Paratype complete, broken into two fragments. Anterior fragment with 60 chaetigers, 75 mm long, and 8 mm maximum width, posterior fragment with 61 chaetigers, 57 mm long.</p></tp:treatment-sec><tp:treatment-sec sec-type="diagnosis" id="SECID0ELOAC"><title>Diagnosis.</title><p>Body elongate, quadrangular. Caruncle trilobed, conspicuous, attached to and confluent with posterior prostomial lobe, free from body wall, median lobe <!--PageBreak--><!--PageBreak-->broadly sinusoidal, each lateral lobe with 6-7 folds, supported by a basal plate. Parapodia biramous, with thickened collars encompassing noto- and neuropodial fascicular lobes; chaetiger 2 first complete anteriormost annular ring. Branchiae present from chaetiger 4, continuing almost to end of body, dendritically branched. Notochaetae coarser and shorter than neurochaetae, include harpoon chaetae and capillaries; barbs of harpoon chaetae on anteriormost chaetigers absent to few in number, better developed in following chaetigers. Bifurcate neurochaetae capillary.</p></tp:treatment-sec><tp:treatment-sec sec-type="description" id="SECID0EUOAC"><title>Description.</title><p>Type specimens preserved alcohol pale, without pigmentation. Body quadrangular in cross section, middle region enlarged, tapering posteriorly (Fig. <xref ref-type="fig" rid="F1">1a</xref>).</p><fig id="F1" position="float" orientation="portrait"><label>Figure 1.</label><caption><p>
                  <italic><tp:taxon-name><tp:taxon-name-part taxon-name-part-type="genus" reg="Alleurythoe">Alleurythoe</tp:taxon-name-part> <tp:taxon-name-part taxon-name-part-type="species" reg="tenuichaeta">tenuichaeta</tp:taxon-name-part></tp:taxon-name></italic> gen. n. &amp; sp. n., <bold>a</bold> Entire animal in lateral view <bold>b</bold> Prostomium and caruncle, dorsal view <bold>c</bold> Caruncle, dorsal view <bold>d</bold> Caruncle, lateral view. Caruncle, dorsal view <bold>f</bold> Anterior chaetigers, ventral view <bold>g</bold> Parapodia of middle chaetigers, lateral view <bold>h</bold> Branchia of posterior chaetiger <bold>i</bold> pygidium, dorsal view. <bold>a–d, f–i</bold> holotype <bold>e</bold> paratype. Scale bars <bold>a</bold> 0.5 cm; <bold>b</bold> 0.5mm, <bold>c</bold> 0.25 mm; <bold>d–e, i</bold> 0.2 mm; <bold>f</bold> 1 mm; <bold>g</bold> 2 mm; <bold>h</bold> 0.5 mm.</p></caption><graphic xmlns:xlink="http://www.w3.org/1999/xlink" xlink:href="zookeys-708-001-g001.jpg" position="float" orientation="portrait" xlink:type="simple" id="oo_160946.jpg"/></fig><p>Prostomium rectangular, divided into two parts by transverse groove. Anterior lobe prominent, slightly bilobed anteriorly, with two palps and two lateral antennae, palps on ventrolateral part (Fig. <xref ref-type="fig" rid="F2">2a, b</xref>), lateral antennae subulate, emerging on posterior edge of anterior lobe, similar in shape and size to palps. Posterior lobe rectangular, slightly smaller than anterior one, with median antenna, digitiform, emerging in front of caruncle, short, extending back only to first chaetiger (Figs <xref ref-type="fig" rid="F1">1b</xref>; <xref ref-type="fig" rid="F2">2a</xref>). Two pairs of eyes present. Buccal opening occupying two chaetigers (Figs <xref ref-type="fig" rid="F1">1f</xref>; <xref ref-type="fig" rid="F2">2b</xref>). Caruncle trilobed, conspicuous, about 2 times as long as prostomium, attached to and confluent with posterior prostomial lobe, free from body wall, extremity tapering, extending back to middle of fourth chaetiger, median keel broadly sinusoidal, lateral lobes plicate each with approximately 6-7 folds (Figs <xref ref-type="fig" rid="F1">1b-e</xref>; <xref ref-type="fig" rid="F2">2a</xref>), located slightly behind posterior prostomial lobe, supported by a basal plate. Pharynx unarmed, sac-like (Figs <xref ref-type="fig" rid="F1">1f</xref>; <xref ref-type="fig" rid="F2">2b</xref>).</p><p>All parapodia biramous, with thickened collars encompassing noto- and neuropodial fascicular lobes. Chaetiger 1 greatly reduced, incomplete dorsally and ventrally. Chaetiger 2 surrounding mouth posteriorly, represents first complete segmental ring (Figs <xref ref-type="fig" rid="F1">1f</xref>; <xref ref-type="fig" rid="F2">2b</xref>), with distinctly separated notopodia and neuropodia (Figs <xref ref-type="fig" rid="F1">1g</xref>, <xref ref-type="fig" rid="F2">2c</xref>); dorsal and ventral cirri conical and digitiform, respectively, both with stout basal cirrophores and slender distal cirrostyles; cirri of anterior 2 chaetigers longer than those of following chaetigers.</p><p>Branchiae present from chaetiger 4, dendritically branched, filaments densely ciliated (Figs <xref ref-type="fig" rid="F1">1h</xref>, <xref ref-type="fig" rid="F2">2a</xref>). First branchia with eight terminal filaments, best developed branchiae with 43-46 terminal filaments in 21-53 chaetigers, reducing posteriorly to four or five filaments, the last three chaetigers without branchiae.</p><p>Notochaetae coarser and shorter than neurochaetae. Notochaetae of three kinds: simple chaetae (harpoon chaetae without barbs, Fig. <xref ref-type="fig" rid="F2">2d</xref>), stout harpoon chaetae, greatly reduced in anterior chaetigers (Fig. <xref ref-type="fig" rid="F2">2e–g</xref>), well developed on following chaetigers (Fig. <xref ref-type="fig" rid="F2">2h</xref>); and slender capillary chaetae. Notoaciculae spinose, numbering 4-6 per fascicle, (Fig. <xref ref-type="fig" rid="F2">2i</xref>), arranged in row immediately in front of dorsal cirri, extending beyond chaetal lobe. Chaetiger 5 with 20 simple chaetae and few capillary chaetae; chaetiger 14 with six harpoon chaetae (with 8-9 barbs), 12 harpoon chaetae (without barbs) and 12 capillary chaetae; middle and posterior chaetigers each with 19-22 harpoon chaetae (each with about 23 coarse barbs) and 21-23 capillary chaetae. Neurochaetae of one basic kind: capillaries with or without spurs (Fig. <xref ref-type="fig" rid="F2">2j</xref>), the former with smooth long prongs 3-4 times length of short prongs (Fig. <xref ref-type="fig" rid="F2">2k–m</xref>). Neuroaciculae spinose, numbering 7-9, extending beyond neuropodial lobe, arranged along dorsal superior region of fascicle (Fig. <xref ref-type="fig" rid="F2">2n</xref>).</p><fig id="F2" position="float" orientation="portrait"><label>Figure 2.</label><caption><p>
                  <italic><tp:taxon-name><tp:taxon-name-part taxon-name-part-type="genus" reg="Alleurythoe">Alleurythoe</tp:taxon-name-part> <tp:taxon-name-part taxon-name-part-type="species" reg="tenuichaeta">tenuichaeta</tp:taxon-name-part></tp:taxon-name></italic> gen. n. &amp; sp. n., holotype. <bold>a</bold> Anterior chaetigers, dorsal view <bold>b</bold> Anterior chaetigers, ventral view <bold>c</bold> Parapodia of middle chaetiger, posterior view <bold>d</bold> Greatly reduced harpoon chaeta, notopodium of chaetiger 5 <bold>e–g</bold> Reduced harpoon chaeta, notopodium of chaetiger 14 <bold>h</bold> Harpoon chaeta, notopodium of chaetiger 106 <bold>i</bold> Acicula, notopodium of chaetiger 106 <bold>j</bold> Capillary chaeta, neuropodium of chaetiger 85 <bold>k</bold> Bifurcate chaeta, neuropodium of chaetiger 22 <bold>l–m</bold> Bifurcate chaetae, neuropodium of chaetiger 85 <bold>n</bold> Simple chaeta, neuropodium of chaetiger 85. Scale bars: <bold>a–b</bold> 1 mm; <bold>c</bold> 0.5 mm; <bold>d–n</bold> 50 μm.</p></caption><graphic xmlns:xlink="http://www.w3.org/1999/xlink" xlink:href="zookeys-708-001-g002.jpg" position="float" orientation="portrait" xlink:type="simple" id="oo_160947.jpg"/></fig><!--PageBreak--><!--PageBreak--><p>Paratype: Pygidium with dorsal anus opening on last three chaetigers (Fig. <xref ref-type="fig" rid="F1">1i</xref>), pygidial cirrus with rounded anal papilla.</p></tp:treatment-sec><tp:treatment-sec sec-type="etymology" id="SECID0EVFAE"><title>Etymology.</title><p>The name of this species refers to the slender form of its capillary neurochaetae.</p></tp:treatment-sec><tp:treatment-sec sec-type="distribution" id="SECID0E1FAE"><title>Distribution.</title><p>Presently known only from the type location, Beibu Gulf, South China Sea.</p></tp:treatment-sec><tp:treatment-sec sec-type="remarks" id="SECID0E6FAE"><title>Remarks.</title><p>
              <italic><tp:taxon-name><tp:taxon-name-part taxon-name-part-type="genus" reg="Alleurythoe">Alleurythoe</tp:taxon-name-part> <tp:taxon-name-part taxon-name-part-type="species" reg="tenuichaeta">tenuichaeta</tp:taxon-name-part></tp:taxon-name></italic> sp. n. is anatomically similar to <italic><tp:taxon-name><tp:taxon-name-part taxon-name-part-type="genus" reg="Eurythoe">Eurythoe</tp:taxon-name-part> <tp:taxon-name-part taxon-name-part-type="species" reg="rullieri">rullieri</tp:taxon-name-part></tp:taxon-name></italic> Fauvel, 1953 because the caruncle of both species is free from the body wall. For example, the relatively narrow median keel of <italic><tp:taxon-name><tp:taxon-name-part taxon-name-part-type="genus" reg="Alleurythoe">Alleurythoe</tp:taxon-name-part> <tp:taxon-name-part taxon-name-part-type="species" reg="tenuichaeta">tenuichaeta</tp:taxon-name-part></tp:taxon-name></italic> sp. n., does not overlap the lateral lobes, while that of <italic><tp:taxon-name><tp:taxon-name-part taxon-name-part-type="genus" reg="Eurythoe">Eurythoe</tp:taxon-name-part> <tp:taxon-name-part taxon-name-part-type="species" reg="rullieri">rullieri</tp:taxon-name-part></tp:taxon-name></italic> broadly overlaps the contiguous lateral lobes. The new species is further differentiated in having branchiae first present from chaetiger 4, rather than chaetiger 3, and lacking the thick bifurcate neurochaetae that are characteristic of <italic><tp:taxon-name><tp:taxon-name-part taxon-name-part-type="genus" reg="Eurythoe">E.</tp:taxon-name-part> <tp:taxon-name-part taxon-name-part-type="species" reg="rullieri">rullieri</tp:taxon-name-part></tp:taxon-name></italic> and the genus <italic><tp:taxon-name><tp:taxon-name-part taxon-name-part-type="genus" reg="Eurythoe">Eurythoe</tp:taxon-name-part></tp:taxon-name></italic> (<xref ref-type="bibr" rid="B10">Fauvel 1953</xref>).</p><p>
              <italic><tp:taxon-name><tp:taxon-name-part taxon-name-part-type="genus" reg="Alleurythoe">Alleurythoe</tp:taxon-name-part> <tp:taxon-name-part taxon-name-part-type="species" reg="tenuichaeta">tenuichaeta</tp:taxon-name-part></tp:taxon-name></italic> sp. n. also resembles <italic><tp:taxon-name><tp:taxon-name-part taxon-name-part-type="genus" reg="Eurythoe">E.</tp:taxon-name-part> <tp:taxon-name-part taxon-name-part-type="species" reg="paupera">paupera</tp:taxon-name-part></tp:taxon-name></italic> (<xref ref-type="bibr" rid="B12">Grube 1856</xref>) in having quadrangular body form, branchiae first present from the fourth chaetiger. However, caruncles and notochaetae differ in these species. The caruncle of <italic><tp:taxon-name><tp:taxon-name-part taxon-name-part-type="genus" reg="Alleurythoe">Alleurythoe</tp:taxon-name-part> <tp:taxon-name-part taxon-name-part-type="species" reg="tenuichaeta">tenuichaeta</tp:taxon-name-part></tp:taxon-name></italic> is attached to and confluent with the posterior prostomial lobe, and free of the body wall, while the caruncle of <italic><tp:taxon-name><tp:taxon-name-part taxon-name-part-type="genus" reg="Eurythoe">E.</tp:taxon-name-part> <tp:taxon-name-part taxon-name-part-type="species" reg="paupera">paupera</tp:taxon-name-part></tp:taxon-name></italic> is fixed to the first two chaetigers, extending to the anterior edge of the third chaetiger. Meanwhile, <italic><tp:taxon-name><tp:taxon-name-part taxon-name-part-type="genus" reg="Alleurythoe">A.</tp:taxon-name-part> <tp:taxon-name-part taxon-name-part-type="species" reg="tenuichaeta">tenuichaeta</tp:taxon-name-part></tp:taxon-name></italic> sp. n. has harpoon notochaetae and bifurcate neurochaetae, both of which are absent in <italic><tp:taxon-name><tp:taxon-name-part taxon-name-part-type="genus" reg="Eurythoe">E.</tp:taxon-name-part> <tp:taxon-name-part taxon-name-part-type="species" reg="paupera">paupera</tp:taxon-name-part></tp:taxon-name></italic> (<xref ref-type="bibr" rid="B12">Grube 1856</xref>).</p></tp:treatment-sec><ref-list><ref id="B10"><mixed-citation xmlns:xlink="http://www.w3.org/1999/xlink" xlink:type="simple">
          <person-group><name name-style="western"><surname>Fauvel</surname><given-names>P</given-names></name></person-group> (<year>1953</year>) <article-title>Annélides Polychètes Non Pélagiques.</article-title> <source>Expédition Océanographique Belge dans les eaux côtières africaines de l’Atlantique Sud Institut Royale des Sciences Naturelles de Belgique</source> <volume>4</volume>(<issue>4</issue>): <fpage>13</fpage>–<lpage>17</lpage>.</mixed-citation></ref><ref id="B12"><mixed-citation xmlns:xlink="http://www.w3.org/1999/xlink" xlink:type="simple">
          <person-group><name name-style="western"><surname>Grube</surname><given-names>AE</given-names></name></person-group> (<year>1856</year>) <article-title>Annulata Örstediana. Enumeratio Annulatorum, quae in itinere per Indiam occidentalem et Americam centralem annis 1845–1848 suscepto legit cl. A.S. Örsted, adjectis speciebus nonnullis a cl. H. Kröyero in itinere ad Americam meridionalem collectis.</article-title> <source>Videnskabelige Meddelelser fra Dansk naturhistorisk Forening i Köbenhavn</source> <volume>1856</volume>: <fpage>44</fpage>–<lpage>62</lpage>.</mixed-citation></ref></ref-list></tp:taxon-treatment>
